# Supplementary material for: Integrated Transcriptome and Metabolome Analysis Reveals Key Metabolites Involved in Camellia oleifera Defense against Anthracnose
Source: Int J Mol Sci. 2022 Jan 4;23(1):536. doi: 10.3390/ijms23010536 (PMC8745097; doi:10.3390/ijms23010536)
Supplement: Supplementary file 1 [file ijms-23-00536-s001.zip]

Archive with 1 entries (1 files):
- ijms-1503486-supplementary.xlsx
