# Supplementary material for: Integrated Transcriptome and Metabolome Analysis Reveals Key Metabolites Involved in Camellia oleifera Defense against Anthracnose
Source: Int J Mol Sci. 2022 Jan 4;23(1):536. doi: 10.3390/ijms23010536 (PMC8745097; doi:10.3390/ijms23010536)
Supplement: Supplementary file 1 [file ijms-23-00536-s001.zip › ijms-1503486-supplementary.xlsx]

## Sheet: Supplementary Table S1
Supplementary Table S1: Statistics of sample sequencing data evaluation and assembly results
Samples	Clean Reads	GC Content	%≥Q30	Mapped Reads	Mapped Ratio
RD1	21443770	0.4503	0.9248	14480960	0.6753
RD2	21757872	0.4518	0.9239	15001048	0.6895
RD3	20961880	0.4495	0.922	14272234	0.6809
SD1	37417417	0.4462	0.9428	25591692	0.684
SD2	19757295	0.4484	0.9177	12945298	0.6552
SD3	21484156	0.451	0.9227	14399075	0.6702
RH1	20706592	0.4481	0.9223	13957945	0.6741
RH2	19433566	0.4527	0.9217	13688126	0.7044
RH3	22402049	0.4532	0.9301	16017032	0.715
SH1	30215097	0.4526	0.947	21573186	0.714
SH2	19985701	0.45	0.946	13552814	0.6781
SH3	21675253	0.4506	0.9232	14810684	0.6833
Length Range		Transcript		Unigene
200-300		38,454(17.84%)		29,630(29.50%)
300-500		46,215(21.44%)		26,663(26.54%)
500-1000		54,617(25.34%)		21,257(21.16%)
1000-2000		48,990(22.73%)		14,246(14.18%)
2000+		27,250(12.64%)		8,653(8.61%)
Total Number		215526		100449
Total Length		215893267		78502595
N50 Length		1561		1309
Mean Length		1001.7		781.52

## Sheet: Supplementary Table S2
Supplementary Table S2: Identified 249 metabolites with named
	Metabolite ID	Metabolite name	Metabolite score	mz	rt
NEG	231	Phenol	0.9867	93.0336	313.371
	300	3-Hydroxyisovaleric acid	0.7573	99.0439	345.577
	352	2-hydroxy-butanoic acid	0.9959	103.039	254.113
	403	Pyrocatechol	0.8648	109.028	313.338
	421	Dihydroxyacetone	1	111.007	326.494
	428	Cytosine	0.9954	111.044	313.315
	522	Succinate	0.9672	117.018	305.042
	528	Methylmalonic acid	0.798	117.018	288.611
	603	Nicotinate	0.9976	122.024	198.915
	749	Pyruvaldehyde	0.9885	131.033	163.512
	788	Glyoxylate	0.8993	133.013	141.815
	795	Ribitol	0.6889	133.05	206.74
	823	Adenine	0.9574	134.046	155.041
	845	L-Threonate	0.9425	135.028	354.739
	1016	3-Butynoic acid	0.6266	143.034	91.271
	1058	alpha-ketoglutarate	0.6413	145.013	357.137
	1072	Monomethyl glutaric acid	0.706	145.049	167.579
	1183	Vanillin	0.878	151.039	39.245
	1215	Gentisic acid	0.7232	153.018	282.022
	1338	2-Oxoadipic acid	0.7437	159.028	171.276
	1447	D(-)-beta-hydroxy butyric acid	0.6878	163.06	146.899
	1515	Vanillic acid	0.7165	167.034	306.518
	1581	3-Dehydroshikimic acid	0.9944	171.028	332.513
	1632	Citrate	0.7577	173.008	152.627
	1642	Shikimate	0.9705	173.044	313.344
	1736	D-Glucono-1,5-lactone	0.8076	177.039	187.607
	1796	D-Fructose	0.9818	179.054	326.167
	2023	Citraconic acid	0.9916	189.04	281.983
	2048	D-Glucarate	0.8858	191.018	248.554
	2059	Quinate	0.9917	191.055	352.859
	2097	Ferulic acid	0.9924	193.049	292.86
	2106	2'-Deoxy-D-ribose	0.6536	193.07	180.027
	2203	IS	1	198.032	224.879
	2402	Malonic acid	0.6006	207.01	35.5055
	2411	D-Arabinono-1,4-lactone	0.7907	207.049	288.36
	2460	D-Ribose	0.712	209.065	318.349
	2739	N-Acetyl-D-glucosamine	0.7141	220.081	259.512
	2760	Ethyl glucuronide	0.6329	221.064	188.213
	2847	Creatinine	0.8905	225.111	174.128
	2886	2'-Deoxyuridine	0.6006	227.07	143.052
	3077	Primidone	0.9906	234.119	193.524
	3331	3-Methoxy-4-Hydroxyphenylglycol Sulfate	0.608	245.01	179.4
	3639	L-Saccharopine	0.7706	257.116	164.639
	3692	Mesaconic acid	0.9862	259.041	347.179
	4051	Fisetinidol	0.9149	273.074	175.1
	4358	Stearic acid	0.992	283.262	43.7175
	4613	O-Acetyl-L-serine	0.998	293.096	371.677
	4689	p-Hydroxycinnamaldehyde	0.7606	295.101	323.326
	4819	L-Cystine	0.6585	299.038	63.721
	4951	2-Hydroxyphenylacetic acid	0.9991	303.085	35.605
	5661	Honokiol	0.8846	325.147	169.346
	5917	5-Methyl-2-thiouridine	0.8706	333.077	400.777
	6125	Norethindrone Acetate	0.7265	339.197	665.639
	6193	alpha,alpha-Trehalose	0.6181	341.11	151.913
	6256	Pyrethrosin	0.9231	343.1	119.005
	6632	Nicotinamide ribotide	0.6689	355.038	410.05
	6638	L-Gulonic gamma-lactone	0.901	355.083	251.997
	6797	Salidroside	0.8791	359.131	182.605
	6908	Gentiobiose	0.6634	363.088	345.56
	7034	2,4-Dinitrophenol	0.7839	367.009	33.157
	7277	5(S)-HpETE	0.8279	373.173	152.53
	7408	3-Indolepropionic acid	0.9132	377.157	180.408
	9916	pregnenolone sulfate	0.8082	455.209	162.099
	10154	Isoquercitin	0.6469	463.085	393.56
	10593	Aloin A	0.933	477.136	179.387
	11144	Phloridzin	0.9962	495.149	220.746
	11321	4-Androsten-17.beta.-ol-3-one glucosiduronate	0.9608	501.189	159.459
	11375	Melezitose	0.7245	503.151	183.79
	11775	Vindoline	0.8701	515.23	189.921
	12799	Nomilin	0.9654	551.172	266.067
	13102	APIIN	0.6392	563.136	303.761
	13240	Phenethyl Caffeiate	0.6336	567.205	209.362
	13700	beta-Octylglucoside	0.7007	583.365	169.657
	13774	Uridine diphosphate glucose(UDP-D-Glucose)	0.8564	587.025	417
	16250	Maltitol	0.6477	687.261	146.332
POS	147	3,3-Dimethylacrylic acid	0.8682	83.0476	378.721
	201	gamma-Aminobutryic acid	0.8512	86.0585	356.948
	282	Phenol	0.8578	95.0477	378.731
	322	Cyclohexylamine	0.9857	100.11	179.756
	364	Choline	0.6133	104.105	308.347
	389	L-Serine	0.9875	106.048	381.91
	439	Acetoin	0.9665	111.042	378.731
	448	Cytosine	0.9039	112.048	198.799
	488	Creatinine	0.9923	114.065	39.847
	563	L-Valine	0.8872	118.085	313.952
	570	Betaine	0.9999	118.084	385.774
	584	3-Hydroxyisovaleric acid	0.9258	119.068	349.437
	594	L-Threonine	0.9766	120.064	363.12
	612	Urocanic acid	0.8933	121.038	185.541
	655	Nicotinate	0.9537	124.037	348.591
	656	4-Pyridinecarboxylic acid	0.8262	124.037	247.578
	657	Picolinic acid	0.9018	124.037	388.142
	690	5-Methylcytosine	0.6721	126.064	188.049
	743	2-Methylglutaric acid	0.6635	129.053	378.721
	761	.beta.-Homoproline	0.9982	130.084	278.065
	817	Creatine	0.9397	132.078	252.058
	821	L-Leucine	0.9238	132.1	269.032
	837	3-Phenylpropanoic acid	0.8331	133.063	200.056
	849	D-Aspartic acid	0.9598	134.042	424.647
	902	Dopamine	0.6819	136.073	307.79
	920	Phenylacetic acid	0.8139	137.057	199.79
	954	Tyramine	0.9487	138.089	191.477
	969	4-Hydroxybenzoate	0.7033	139.037	378.731
	973	Methyl acetoacetate	0.9958	139.037	123.403
	1086	1-Aminocyclohexanecarboxylic acid	0.9268	144.1	319.164
	1100	Pyruvaldehyde	0.6667	145.047	252.125
	1103	Erythritol	0.6251	145.048	378.625
	1132	Oxyquinoline	0.6123	146.058	251.935
	1134	4-acetamidobutanoate	0.9736	146.079	308.163
	1139	4-Guanidinobutyric acid	0.9385	146.091	356.948
	1157	4-Hydroxycinnamic acid	0.962	147.042	411.103
	1160	Coumarin	0.7832	147.042	50.861
	1169	Crotonic acid	0.8122	147.063	378.49
	1201	L-Glutamate	0.9952	148.059	421.849
	1246	Citramalic acid	0.7504	149.047	208.709
	1258	Dihydroxyfumarate	0.98	149.079	367.134
	1288	Triethanolamine	0.7909	150.11	160.988
	1303	2-Ethoxyethanol	0.9961	151.094	55.329
	1334	Methyl 4-hydroxybenzoate	0.8069	153.052	122.337
	1336	Vanillin	0.7526	153.052	90.688
	1348	Linalool oxide	0.6781	153.125	159.006
	1403	L-Histidine	0.7925	156.074	374.336
	1449	L-Citrulline	0.9667	158.09	316.025
	1512	DL-Homoserine	0.8946	161.094	34.543
	1550	.alpha.-D-(+)-Talose	0.7998	163.058	378.625
	1562	2-Butoxyethanol	0.8973	163.073	44.925
	1572	Nicotine	0.8759	163.12	72.708
	1596	trans-3-Coumaric acid	0.7967	165.052	251.257
	1625	L-Metanephrine	0.9799	166.056	352.461
	1648	Atrolactic acid	0.6399	167.068	45.4085
	1709	Indoleacrylic acid	0.6967	170.057	251.964
	1712	Pyridoxine	0.9816	170.079	97.4055
	1714	1-Methylhistidine	0.8787	170.09	52.0115
	1729	Pyrocatechol	0.9559	171.063	172.893
	1783	Glycerol 3-phosphate	0.9764	173.018	381.91
	1839	N2-Acetyl-L-ornithine	0.9326	175.106	362.54
	1844	L-Arginine	0.9985	175.117	458.202
	1860	N-Carboxyethyl-.gamma.-aminobutyric acid	0.8408	176.089	415.528
	1861	L-Proline	0.9881	176.089	309.868
	1881	2-Isopropylmalic acid	0.7964	177.073	83.821
	1955	3-Hydorxy-3-methylglutaric acid	0.6052	180.084	352.414
	1980	myo-Inositol	0.9615	181.068	400.469
	2002	L-Tyrosine	0.9493	182.078	353.072
	2046	D-Mannitol	0.8505	183.084	391.74
	2121	Jasmine lactone	0.7849	186.146	36.5865
	2167	DL-Indole-3-lactic acid	0.7317	188.069	251.935
	2221	Kynurenic acid	0.9969	190.047	202.09
	2223	N-Acetyl-L-glutamate	0.7445	190.068	423.611
	2293	Quinate	0.9694	193.069	378.49
	2300	1-Indanone	0.9425	193.083	44.2305
	2419	Kinetin	0.7291	198.082	235.012
	2426	D-Mannose	0.9064	198.094	339.625
	2474	IS	0.9534	200.046	238.155
	2520	3-Hydroxybenzoate	0.9444	202.043	238.177
	2526	3-Methoxy-4-hydroxyphenylethyleneglycol	0.7395	202.105	389.322
	2620	Epinephrine	0.6343	206.078	202.209
	2643	Adipic acid	0.6207	207.084	122.543
	2686	Mevalonic acid	0.8035	209.099	308.167
	2804	(+)-Muscarine cation	0.6045	213.109	36.1305
	2886	sn-Glycerol 3-phosphoethanolamine	0.9795	216.06	398.173
	2925	N-.alpha.-Acetyl-L-arginine	0.6852	217.127	369.844
	2949	Dodecanoic acid	0.7809	218.209	57.5215
	3142	beta-Hydroxybutyrate	0.7071	226.126	164.434
	3151	Dimethyl sulfone	0.7688	226.985	325.61
	3223	N-(omega)-Hydroxyarginine	0.9436	229.068	371.256
	3292	DL-a-Hydroxybutyric acid	0.9149	231.081	164.375
	3298	isocarboxazid	0.9999	231.1	130.052
	3523	3-Hydroxydodecanoic acid	0.6083	239.161	32.983
	3624	D-Glucose 6-phosphate	0.8241	243.023	481.383
	3744	Myristic acid	0.9134	246.24	51.8995
	3757	(R)-3-Hydroxybutyric acid	0.899	247.061	410.613
	3837	Glycyl-L-leucine	0.9972	249.145	34.544
	3895	Ile-Cys	0.9841	252.141	384.344
	4275	Oleic acid	0.8659	265.25	32.616
	4288	Thr-Phe	0.868	266.12	408.161
	4339	Adenosine	1	268.1	165.749
	4451	Ergothioneine	0.9548	272.13	351.779
	4523	Phloretin	0.9984	275.088	123.387
	4646	Phthalic acid Mono-2-ethylhexyl Ester	0.9974	279.155	90.234
	4778	Guanosine	0.999	284.095	273.7
	4874	Kaempferol	0.7892	287.053	87.5275
	4879	Altretamine	0.7874	287.076	412.337
	4912	Tulobuterol	0.9832	288.14	237.52
	5016	(-)-Epicatechin	0.9826	291.083	96.5775
	5029	Argininosuccinic acid	0.6381	291.126	437.163
	5128	Prunasin	0.6133	295.098	353.332
	5221	S-Methyl-5'-thioadenosine	0.9961	298.093	71.8025
	5230	7-Methylguanosine	0.9959	298.146	200.739
	5369	Phenethyl Caffeiate	0.9993	302.14	325.743
	5384	Stearic acid	1	302.301	77.676
	5435	(+-)-Taxifolin	0.8772	305.062	231.621
	5449	Pro-Glu	0.9554	305.141	368.627
	5461	Arachidonic Acid (peroxide free)	0.7598	305.247	35.012
	5558	2-Phenylacetamide	0.9898	309.093	156.669
	5566	Bisdemethoxycurcumin	0.8914	309.114	192.112
	5701	Benzylbutylphthalate	0.9339	313.14	42.351
	5822	Pinocembrin	0.872	317.098	177.891
	5880	Myricetin	0.7442	319.041	207.26
	6040	Uridine 5'-monophosphate (UMP)	0.9971	325.039	463.104
	6049	3.alpha.-Mannobiose	0.8728	325.11	378.625
	6315	3-(2-Hydroxyphenyl)propionic acid	0.7006	333.129	46.141
	6426	Chlorogenic acid	0.9961	337.095	398.875
	6489	2-Furoylglycine	0.9992	339.087	358.041
	6618	D-Maltose	0.8653	343.12	378.425
	6640	(-)-Usnic acid	0.7515	344.087	391.866
	6697	sn-Glycerol 1-phosphate	0.981	345.15	192.259
	6779	Hexanoylglycine	0.6586	347.217	35.659
	6787	Adenosine 3'-monophosphate	0.717	348.066	455.962
	7146	Galactinol	0.9684	360.146	452.768
	7148	Sucrose	0.9667	360.147	378.625
	7149	Trehalose	0.9778	360.146	399.13
	7191	Coniferol	0.8417	361.161	43.777
	7592	4-Methoxycinnamic acid	0.8548	374.16	368.008
	8079	1-Palmitoylglycerol	0.822	391.311	129.178
	8250	p-CHLOROPHENYLALANINE	0.7107	399.081	238.209
	8308	1H-Indole-3-propanoic acid	0.9828	401.15	345.885
	8420	Isomaltose	0.6138	406.129	287.606
	8853	Uridine 5'-diphosphate (UDP)	0.9991	422.03	469.515
	9182	3,4-Dimethoxycinnamic acid	0.6379	434.181	426.923
	9378	Aminopterin	0.9974	441.167	199.494
	9715	1-Palmitoyl-2-hydroxy-sn-glycero-3-phosphoethanolamine	0.854	454.286	192.031
	9793	5,10-methylene-THF	0.6995	457.178	173.077
	10243	Naringenin-7-O-Glucoside	0.9869	476.154	468.428
	10333	Resveratrol	0.7682	479.148	193.499
	10413	Hyperoside	0.9971	482.123	212.559
	10790	1-Palmitoyl-sn-glycero-3-phosphocholine	0.8973	496.333	176.821
	11404	Raffinose	0.9881	522.198	438.49
	11714	Rhapontigenin	0.6229	534.21	185.86
	11718	1-Myristoyl-sn-glycero-3-phosphocholine	0.8844	534.247	177.877
	11918	Stearoylcarnitine	0.9888	542.252	98.378
	11975	Naringenin	0.7386	545.157	180.958
	12273	Tolbutamide	0.8226	558.246	191.585
	12517	L-Thyronine	0.8449	569.179	212.69
	12756	Procyanidin B2	0.9526	579.141	253.524
	12854	UDP-D-Galactose	0.9951	584.082	470.68
	13018	4',5-Dihydroxy-7-methoxyflavanone	0.8668	590.215	112.952
	13072	Lycorine	0.7369	592.267	50.7145
	13140	Kaempferol 3-O-rutinoside	0.9863	595.159	230.437
	13229	1-Oleoyl-sn-glycero-3-phosphocholine	0.8368	598.277	171.383
	13362	Benomyl	0.7385	603.268	42.51
	13443	UDP-N-acetylglucosamine	0.8697	608.081	462.81
	14994	Stachyose	0.9859	684.249	477.619
	15013	D-Lactose	0.716	685.231	452.923
	15357	D-(+)-Melibiose	0.6251	702.259	378.625
	16386	PC(16:0/16:0)	0.945	756.543	131.579
	16421	Thioetheramide-PC	0.9528	758.558	130.993
	16885	1S,9R-Hydrastine	0.6806	784.31	101.072
	18078	Maltopentaose	0.8291	846.298	492.44
	18422	1-Stearoyl-2-oleoyl-sn-glycerol 3-phosphocholine (SOPC)	0.9999	864.547	178.001

## Sheet: Supplementary Table S3
Table S3: Relative concentration and fold changes of various metabolites in four groups (n = 6)
Metabolite name	Relative concentration (mean ± SD)				Fold changes
	RD	RH	SD	SH	RD/RH	SD/SH	RD/SD	RH/SH
DL-Indole-3-lactic acid	2.705±0.688 a	0.952±0.337 a	0.542±0.184 b	0.538±0.308 b	2.841	1.007	4.991	1.77
L-Leucine	2.226±0.427 a	0.904±0.296 b	0.501±0.178 b	0.570±0.37 b	2.462	0.879	4.443	1.586
Oxyquinoline	2.395±0.516 a	0.925±0.318 b	0.541±0.206 b	0.553±0.289 b	2.589	0.978	4.427	1.673
Creatine	2.516±0.605 a	1.032±0.274 b	0.617±0.205 b	0.721±0.251 b	2.438	0.856	4.078	1.431
Kynurenic acid	2.101±0.213 a	2.068±0.378 a	0.54±0.17 b	0.629±0.102 b	1.016	0.859	3.891	3.288
1S,9R-Hydrastine	2.042±0.553 a	1.736±0.434 a	0.531±0.168 b	0.593±0.294 b	1.176	0.895	3.846	2.927
Indoleacrylic acid	2.337±0.517 a	0.939±0.338 b	0.611±0.105 b	0.641±0.217 b	2.489	0.953	3.825	1.465
Argininosuccinic acid	1.456±0.507 a	0.679±0.14 b	0.388±0.119 b	0.651±0.329 b	2.144	0.596	3.753	1.043
1H-Indole-3-propanoic acid	2.329±0.634 a	0.985±0.214 b	0.639±0.11 b	0.705±0.249 b	2.364	0.906	3.645	1.397
L-Histidine	1.417±0.748 a	0.75±0.421 b	0.472±0.286 b	0.547±0.270 b	1.889	0.863	3.002	1.371
Pro-Glu	1.525±0.513 a	0.774±0.278 b	0.519±0.155 b	0.633±0.238 b	1.97	0.82	2.938	1.223
2-Furoylglycine	1.817±0.144 a	1.719±0.284 a	0.63±0.255 b	0.580±0.285 b	1.057	1.086	2.884	2.964
Rhapontigenin	2.280±0.694 a	1.038±0.134 b	0.827±0.463 b	0.604±0.362 b	2.197	1.369	2.757	1.719
L-Tyrosine	1.755±0.365 a	1.664±0.273 b	0.65±0.192 b	0.620±0.234 b	1.055	1.048	2.7	2.684
N2-Acetyl-L-ornithine	1.440±0.287 a	1.342±0.322 a	0.565±0.162 b	0.674±0.246 b	1.073	0.838	2.549	1.991
L-Threonine	1.510±0.245 a	1.359±0.342 a	0.621±0.168 b	0.665±0.232 b	1.111	0.934	2.432	2.044
7-Methylguanosine	1.955±0.206 a	1.56±0.205 b	0.814±0.162 c	0.698±0.107 c	1.253	1.166	2.402	2.235
3-Hydroxyisovaleric acid	1.584±0.186 a	1.292±0.222 b	0.693±0.167 c	0.642±0.162 c	1.226	1.079	2.286	2.012
Pyrethrosin	1.469±0.186 a	1.559±0.226 a	0.652±0.24 b	0.548±0.107 b	0.942	1.19	2.253	2.845
(-)-Epicatechin	2.536±1.282 a	0.515±0.128 b	1.134±0.280 b	0.550±0.182 b	4.924	2.062	2.236	0.936
Epinephrine	1.643±0.474 a	1.733±0.143 a	0.745±0.058 b	0.839±0.167 b	0.948	0.888	2.205	2.066
L-Metanephrine	1.444±0.157 a	1.53±0.311 a	0.663±0.216 b	0.635±0.272 b	0.944	1.044	2.178	2.409
4-Androsten-17.beta.-ol-3-one glucosiduronate	1.293±0.237 b	1.697±0.411 a	0.594±0.057 c	0.571±0.101 c	0.762	1.04	2.177	2.972
sn-Glycerol 1-phosphate	1.519±0.352 a	1.370±0.569 a	0.703±0.152 b	0.985±0.58 ab	1.109	0.714	2.161	1.391
Kaempferol 3-O-rutinoside	1.415±0.296 a	1.452±0.177 a	0.683±0.238 b	0.963±0.205 b	0.975	0.709	2.072	1.508
(-)-Usnic acid	1.260±0.282 a	1.011±0.207 a	0.614±0.139 b	0.727±0.201 b	1.246	0.845	2.052	1.391
N-.alpha.-Acetyl-L-arginine	1.162±0.310 a	0.92±0.247 ab	0.57±0.165 c	0.704±0.204 bc	1.263	0.81	2.039	1.307
Stearoylcarnitine	1.252±0.12 b	1.564±0.151 a	0.617±0.151 c	0.729±0.197 c	0.801	0.846	2.029	2.145
N-Acetyl-L-glutamate	1.677±0.58 a	0.824±0.208 b	0.829±0.39 b	0.899±0.304 b	2.035	0.922	2.023	0.917
4-Guanidinobutyric acid	1.184±0.172 a	0.84±0.144 b	0.589±0.141 c	0.722±0.197 bc	1.41	0.816	2.01	1.163
4',5-Dihydroxy-7-methoxyflavanone	2.228±0.62 a	2.07±0.716 a	1.159±0.779 b	0.943±0.446 b	1.076	1.229	1.922	2.195
Vindoline	1.472±0.354 a	0.617±0.144 b	0.821±0.184 b	0.873±0.147 b	2.386	0.94	1.793	0.707
Procyanidin B2	3.049±1.397 a	0.894±0.176 bc	1.802±1.256 b	0.451±0.088 c	3.411	3.996	1.692	1.982
L-Citrulline	1.820±0.843 a	0.751±0.2 b	1.188±0.305 b	1.144±0.248 b	2.423	1.038	1.532	0.656
L-Thyronine	1.657±0.854 a	0.583±0.057 c	1.23±0.141 ab	0.792±0.225 bc	2.842	1.553	1.347	0.736
Ethyl glucuronide	1.500±0.592 a	0.677±0.115 c	1.199±0.215 ab	0.978±0.17 bc	2.216	1.226	1.251	0.692
sn-Glycerol 3-phosphoethanolamine	1.230±0.475 a	0.848±0.146 a	1.007±0.452 a	0.972±0.190 a	1.45	1.036	1.221	0.872
L-Saccharopine	1.331±0.494 a	0.425±0.096 c	1.107±0.103 ab	0.802±0.103 b	3.132	1.38	1.202	0.53
1-Stearoyl-2-oleoyl-sn-glycerol 3-phosphocholine (SOPC)	1.329±0.375 b	1.756±0.365 a	1.154±0.318 bc	0.780±0.134 c	0.757	1.479	1.152	2.251
Arachidonic Acid (peroxide free)	0.905±0.18 b	6.886±3.65 a	0.805±0.079 b	1.122±0.607 b	0.131	0.717	1.124	6.137
Stearic acid	2.017±1.020 a	2.615±0.916 a	1.884±0.59 ab	0.995±0.281b	0.771	1.893	1.071	2.628
Aloin A	1.310±0.534 a	0.645±0.108 b	1.244±0.200 a	1.019±0.230 ab	2.031	1.221	1.053	0.633
Creatinine	0.591±0.186 b	1.848±0.589 a	0.649±0.378 b	1.114±0.807 b	0.32	0.583	0.911	1.659
1-Palmitoyl-sn-glycero-3-phosphocholine	0.933±0.148 b	2.009±0.434 a	1.115±0.331 b	0.823±0.150 b	0.464	1.355	0.837	2.441
1-Palmitoyl-2-hydroxy-sn-glycero-3-phosphoethanolamine	0.704±0.186 b	1.458±0.335 a	0.847±0.23 b	0.891±0.139 b	0.483	0.951	0.831	1.636
DL-a-Hydroxybutyric acid	0.955±0.318 b	0.600±0.180 c	1.284±0.242 a	1.376±0.177 a	1.592	0.933	0.744	0.436
5(S)-HpETE	0.778±0.257 a	0.366±0.238 b	1.056±0.184 a	0.968±0.309 a	2.126	1.091	0.737	0.378
3-Hydroxydodecanoic acid	0.414±0.133 b	4.04±1.216 a	0.665±0.304 b	0.624±0.364 b	0.102	1.066	0.623	6.474
L-Cystine	0.654±0.094 b	0.508±0.047 b	1.075±0.332 a	1.425±0.567 a	1.287	0.754	0.608	0.356
(+)-Muscarine cation	0.569±0.151 b	0.528±0.136 b	0.945±0.175 a	1.09±0.235 a	1.078	0.867	0.602	0.484
Dimethyl sulfone	0.612±0.098 b	0.522±0.241 b	1.068±0.316 a	1.103±0.178 a	1.172	0.968	0.573	0.473
Aminopterin	0.610±0.111 b	0.605±0.079 b	1.146±0.156 a	1.239±0.099 a	1.008	0.925	0.532	0.488
4-Hydroxycinnamic acid	0.46±0.147 b	0.557±0.447 b	0.876±0.170 ab	1.250±0.612 a	0.826	0.701	0.525	0.446
beta-Hydroxybutyrate	0.555±0.138 c	0.339±0.127 c	1.069±0.354 b	1.583±0.444 a	1.637	0.675	0.519	0.214
Isomaltose	0.544±0.074 b	0.437±0.08 b	1.065±0.242 a	1.173±0.212 a	1.245	0.908	0.511	0.373
Methyl acetoacetate	0.607±0.48 bc	0.357±0.177 c	1.200±1.219 bc	1.435±0.536 a	1.7	0.836	0.506	0.249
Vanillin	0.595±0.264 b	1.859±0.874 a	1.178±0.654 ab	1.318±1.091 ab	0.32	0.894	0.505	1.41
APIIN	0.593±0.199 b	0.382±0.085 b	1.185±0.439 a	1.376±0.454 a	1.552	0.861	0.5	0.278
Phenethyl Caffeiate	0.591±0.115 c	0.287±0.069 d	1.252±0.204 a	1.033±0.171 b	2.059	1.212	0.472	0.278
Mevalonic acid	0.528±0.219 b	0.34±0.22 b	1.269±0.426 a	1.431±0.458 a	1.553	0.887	0.416	0.238
L-Gulonic gamma-lactone	0.666±0.368 b	0.692±0.263 b	1.647±0.575 a	1.807±0.750 a	0.962	0.911	0.404	0.383
3-Butynoic acid	0.527±0.105 b	0.504±0.122 b	1.455±0.817 b	1.655±0.999 b	1.046	0.879	0.362	0.305
1-Myristoyl-sn-glycero-3-phosphocholine	0.452±0.039 c	0.475±0.044 c	1.308±0.164 a	1.115±0.227 b	0.952	1.173	0.346	0.426
3-Methoxy-4-Hydroxyphenylglycol Sulfate	0.384±0.075 b	0.252±0.037 b	1.332±0.283 a	1.231±0.392 a	1.524	1.082	0.288	0.205
2,4-Dinitrophenol	0.310±0.036 c	0.194±0.043 c	1.178±0.226 a	0.890±0.159 b	1.598	1.324	0.263	0.218
2-Isopropylmalic acid	0.241±0.232 b	0.196±0.117 b	1.159±0.916 a	1.514±0.690 a	1.23	0.766	0.208	0.129
Adipic acid	0.226±0.13 b	0.22±0.142 b	1.344±1.212 a	1.700±0.998 a	1.027	0.791	0.168	0.129
(+-)-Taxifolin	0.155±0.068 c	0.122±0.028 c	2.246±0.503 a	1.251±0.267 b	1.27	1.795	0.069	0.098

## Sheet: Supplementary Table S4
Supplementary Table S4: the gene-specific primers.
Gene	Primer name	Primer sequence	Tm/℃
c105598.graph_c0	CoDFR-qPF	TGCACCAAAGCTAAGACAGTGAA	55.99
	CoDFR-qPR	GGTTGTTGGTGTTCCTGGACAT	57.67
c91998.graph_c0	CoLAR1-qPF	CCTACACCTACATTTGCTGCAACT	57.86
	CoLAR1-qPR	CGGCAGGGTGAGTGTTGTC	59.48
c101266.graph_c0	CoLAR2-qPF	TGGAGCCACCGGTTTCA	54.61
	CoLAR2-qPR	GTAGGCCGATCAGCATGGA	57.32
c96212.graph_c0	CoCHS2-qPF	GGCCCTTAAGCCCGAGAA	57.18
	CoCHS2-qPR	TGGACATGTTGCCGTACTCACT	57.67
c109855.graph_c0	CoANR-qPF	AGAGCTTTGACGCCCCTGTA	57.45
	CoANR-qPR	GATCCTCGGAAGCAAAGTTGAC	57.67
c96930.graph_c0	CoANS-qPF	CCACCATGCCCACAACCT	53.95
	CoANS-qPR	TGAGAGCAGACATGTCAGTGTGA	57.02
CoGAPDH	CoGAPDH-qPF	CAGGTCGAGCATCTTTGATTCC	57.67
	CoGAPDH-qPR	CCACCAACTTAACAAAGAAATCATTC	54.86
